# Supplementary material for: Malaria in pregnancy: Meta-analyses of prevalence and associated complications
Source: Epidemiol Infect. 2024 Feb 13;152:e39. doi: 10.1017/S0950268824000177 (PMC10945947; doi:10.1017/S0950268824000177)
Supplement: Das et al. supplementary material [file S0950268824000177sup001.zip]

Archive with 29 entries (29 files):
- S0950268824000177sup001.png
- S0950268824000177sup002.tiff
- S0950268824000177sup003.png
- S0950268824000177sup004.png
- S0950268824000177sup005.png
- S0950268824000177sup006.png
- S0950268824000177sup007.png
- S0950268824000177sup008.png
- S0950268824000177sup009.png
- S0950268824000177sup010.png
- S0950268824000177sup011.png
- S0950268824000177sup012.png
- S0950268824000177sup013.png
- S0950268824000177sup014.png
- S0950268824000177sup015.png
- S0950268824000177sup016.png
- S0950268824000177sup017.png
- S0950268824000177sup018.png
- S0950268824000177sup019.png
- S0950268824000177sup020.png
- S0950268824000177sup021.png
- S0950268824000177sup022.png
- S0950268824000177sup023.png
- S0950268824000177sup024.png
- S0950268824000177sup025.png
- S0950268824000177sup026.png
- S0950268824000177sup027.png
- S0950268824000177sup028.png
- S0950268824000177sup029.pdf
